# Supplementary material for: Cobalt Impregnation on Titania Photocatalysts Enhances Vis Phenol Photodegradation
Source: Materials (Basel). 2023 Jun 1;16(11):4134. doi: 10.3390/ma16114134 (PMC10254245; doi:10.3390/ma16114134)
Supplement: Supplementary file 1 [file materials-16-04134-s001.zip]

Archive with 1 entries (1 files):
- materials-2325613-supplementary.pdf
